# Supplementary material for: Enhancing Bioaccessibility of Plant Protein Using Probiotics: An In Vitro Study
Source: Nutrients. 2023 Sep 7;15(18):3905. doi: 10.3390/nu15183905 (PMC10535511; doi:10.3390/nu15183905)
Supplement: Supplementary file 1 [file nutrients-15-03905-s001.zip]

Archive with 1 entries (1 files):
- nutrients-2580155-supplementary.pdf
